# Supplementary material for: Targeting 160 Candidate Genes for Blood Pressure Regulation with a Genome-Wide Genotyping Array
Source: PLoS One. 2009 Jun 29;4(6):e6034. doi: 10.1371/journal.pone.0006034 (PMC2699027; doi:10.1371/journal.pone.0006034)
Supplement: Table S1 — List of markers with association test p values<10−2. a Coordinates include genic region ±10 kb. Coordinates refer to human genome build 35; b% of SNPs (MAF≥0.05) in Hapmap phase II (CEU population) localized in genic regions that were tagged on the Affymetrix 500 k chip with r2≥0.8. The analysis included SNPs on the Affimetrix array within ±200 kb from a gene and passing quality control criteria in the KORA 500K genotyping. cSBP - Systolic Blood pressure; DBP - Diastolic blood pressure; Hypertension - Hypertension case-control; dStatistical tests were performed with plink software. (0.04 MB XLS) [file pone.0006034.s001.xls]

## Sheet: Sheet1
Supporting Information, Table S1. - List of markers with association test p values < 10-2. a - Coordinates include genic region ± 10 kb. Coordinates refer to human genome build 35; b - % of SNPs (MAF ≥ 0.05) in Hapmap phase II (CEU population) localized in genic regions that were tagged on the Affymetrix 500k chip with r2 ≥ 0.8. The analysis included SNPs on the Affimetrix array within ±200 kb fr…
														association test p values
Symbol	Locuslink ID	name	function	disease/syndrome	locus	starta	enda	lengtha	Affymetrix 500k SNPs	SNPs/Kb	avgerage distance between SNPs	HAPMAP coverageb	SNP	Phenotypec	p	Testd
ABCC8	6833	ATP-binding cassette, sub-family C, member 8	Putative subunit of the beta-cell ATP-sensitive potassium channel (KATP). Regulator of ATP-sensitive K(+) channels and insulin release.	Hypoglycemia; hyperinsulinemic hypoglycemia type 1 (HHF1), neonatal diabetes mellitus (PNDM); neonatal diabetes mellitus type 2 (TNDM2); non-insulin-dependent diabetes mellitus (NIDDM).	11p15.1	17361008	17465025	104017	32	0.307642	3250.53	0.698276	RS16914878	SBP	0.003813	Linear regression (additive model)
ADRA2A	150	alpha-2A-adrenergic receptor	Alpha-2 adrenergic receptors mediate the catecholamine- induced inhibition of adenylate cyclase through the action of G proteins.	Tourette syndrome, obesity, disability, schizophrenia, attention-deficit hyperactivity disorder.	10q24-q26	112816911	112840560	23649	4	0.16914	5912.25	0.333333	RS11195417	DBP	0.0008314	Linear regression (additive model)
														Hypertension	0.00761	Logistic regression (additive model)
													RS11195419	DBP	0.0006564	Linear regression (additive model)
													RS602618	DBP	0.001856	Linear regression (additive model)
														Hypertension	0.003711	Logistic regression (additive model)
														Hypertension	0.008921	Trend
ADRB2	154	adrenergic, beta-2-, receptor, surface	Beta-adrenergic receptors mediate the catecholamine- induced activation of adenylate cyclase through the action of G proteins. The beta-2-adrenergic receptor binds epinephrine with an approximately 30-fold greater affinity than it does norepinephrine	Asthma; essential hypertension; heart failure, obesity, resting heart rate	5q31-q32	148176349	148198381	22032	11	0.499274	2002.91	0.4	RS877743	DBP	0.007014	Linear regression (additive model)
													RS877741	DBP	0.007806	Linear regression (additive model)
AQP2	359	aquaporin 2	Forms a water-specific channel that provides the plasma membranes of renal collecting duct with high permeability to water, thereby permitting water to move in the direction of an osmotic gradient	Diabetes insipidus nephrogenic; hyponatremia; hypercalciuria; central diabetes insipidus	12q12-q13	48620796	48648929	28133	8	0.284364	3516.62	1	RS296766	SBP	0.00154	Linear regression (additive model)
														Hypertension	0.003613	Trend
BDKRB2	624	bradykinin receptor B2	Receptor for bradykinin. It is associated with G proteins that activate a phosphatidylinositol-calcium second messenger system.	Inflammation; renal disease, brain tumors, cardiovascular effects	14q32.1-q32.2	95730950	95790536	59586	13	0.218172	4583.54	0.333333	RS2069571	Hypertension	0.004836	Logistic regression (additive model)
DBH	1621	dopamine beta-hydroxylase precursor	Conversion of dopamine to noradrenaline	Dopamine-beta-hydroxylase activity levels, plasma.	9q34	133521039	133564020	42981	8	0.186129	5372.62	0.0769231	RS12343735	SBP	0.006992	Linear regression (additive model)
EDN3	1908	endothelin 3	Endothelins are endothelium-derived vasoconstrictor peptides	Shah-Waardenburg syndrome; Central hypoventilation syndrome, congenital; Hirschsprung disease	20q13.2-q13.3	57298894	57344441	45547	9	0.197598	5060.78	0.5	RS3026585	DBP	0.003548	Linear regression (additive model)
EDNRB	1910	endothelin receptor type B	Non-specific receptor for endothelin1, 2, and 3. Mediates its action by association with G proteins that activate phosphatidylinositol-calcium second messenger system.	Hirschsprung disease-2; ABCD syndrome	13q22	77357617	77457665	100048	17	0.169918	5885.18	0.971014	RS7994913	DBP	0.005254	Linear regression (additive model)
F2R	2149	coagulation factor II receptor precursor	High affinity receptor for activated thrombin coupled to G proteins that stimulate phosphoinositide hydrolysis. May play a role in platelets activation and in vascular development.	Arterial thrombosis; atherosclerosis; myocardial infarction; renal disease; coronary artery disease; essential hypertension	5q13	76037547	76077054	39507	11	0.278432	3591.55	0.625	RS250733	SBP	0.009372	Linear regression (additive model)
GALR1	2587	galanin receptor 1	Receptor for the hormone galanin. The activity of this receptor is mediated by G proteins that inhibits adenylate cyclase activity.	Obesity; melanoma	18q23	73080721	73121081	40360	4	0.099108	10090	0	RS2000841	SBP	0.007272	Linear regression (additive model)
GNAI1	2767	guanine nucleotide binding protein (G protein)	Guanine nucleotide-binding proteins (G proteins) are involved as modulators or transducers in various transmembrane signaling systems. Acts as an activator of phospholipase C.	Leukemia, Lymphocytic, Acute, L1	19p13.3	79398791	79503372	104581	22	0.210363	4753.68	0.352113	RS12706644	SBP	0.007759	Linear regression (additive model)
KCNK2	3776	potassium channel, subfamily K, member 2	Outward rectifying potassium channel	acidosis	1q41	211557280	211808831	251551	67	0.266348	3754.49	0.955285	RS11120527	SBP	0.006232	Linear regression (additive model)
													RS1416658	SBP	0.006243	Linear regression (additive model)
													RS1416659	SBP	0.006691	Linear regression (additive model)
													RS1538543	Hypertension	0.009061	Trend
KNG1	3827	kininogen 1	Induction of hypotension; natriuresis and diuresis; decrease in blood glucose level; has a cardioprotective effect	Inflammation; heart failure; essential hypertension; cardiovascular diseases	3q27	187907822	187954443	46621	12	0.257395	3885.08	0.526316	RS1656966	Hypertension	0.001838	Trend
LEP	3952	leptin precursor	May function as part of a signaling pathway that acts to regulate the size of the body fat depot. An increase in the level of LEP may act directly or indirectly on the CNS to inhibit food intake and/or regulate energy expenditure as part of a homeostatic mechanism to maintain constancy of the adipose mass	Obesity; cardiovascular diseases; renal failure chronic; renal disease; essential hypertension; coronary heart disease	7q31.3	127465282	127501632	36350	16	0.440165	2271.88	0.833333	RS10954174	DBP	5.2e-05	Linear regression (additive model)
LEPR	3953	leptin receptor	Receptor for obesity factor (leptin); Involved in the regulation of fat metabolism and, in a hematopoietic pathway, required for normal lymphopoiesis.	Obesity; cardiovascular diseases; atherosclerosis; atherosclerotic plaque; coronary artery disease; essential hypertension	1p31	65588339	65824841	236502	49	0.207186	4826.57	0.874419	RS10889553	SBP	4.5e-05	Linear regression (additive model)
														Hypertension	0.0001612	Trend
														Hypertension	0.0004143	Logistic regression (additive model)
														DBP	0.003163	Linear regression (additive model)
													RS17097182	SBP	0.0006682	Linear regression (additive model)
														Hypertension	0.0007126	Trend
														Hypertension	0.004137	Logistic regression (additive model)
NOS1	4842	nitric oxide synthase 1 (neuronal)	Produces nitric oxide (NO) which is a messenger molecule with diverse functions throughout the body. In the brain and peripheral nervous system, NO displays many properties of a neurotransmitter.	hypertrophic pyloric stenosis; atherosclerosis; infarct; renal failure; coronary artery disease; coronary heart disease; myocardial infarction; stroke	12q24.2-q24.31	116103699	116272302	168603	34	0.201657	4958.91	0.625806	RS1483757	SBP	0.003992	Linear regression (additive model)
													RS6490121	DBP	0.002491	Linear regression (additive model)
													RS7961147	SBP	0.001182	Linear regression (additive model)
														DBP	0.003466	Linear regression (additive model)
NOS2A	4843	nitric oxide synthase 2A	Produces nitric oxide (NO) which is a messenger molecule with diverse functions throughout the body. In macrophages, NO mediates tumoricial and bactericidal actions.	Hypertension, susceptibility to; Malaria, resistance to	17q11.2-q12	23097920	23161682	63762	20	0.313666	3188.1	0.722222	RS16966563	SBP	0.002418	Linear regression (additive model)
NPR3	4883	natriuretic peptide receptor C/guanylate cyclase	Receptor for natriuretic peptide hormones. Has broad specificity and can bind several distinct natriuretic peptides, including atrial natriuretic peptide (NPPA) and brain natriuretic peptide (NPPB). Does not have guanylate cyclase activity	Heart failure; essential hypertension; heart failure congestive; cardiovascular diseases	5p14-p13	32737422	32833009	95587	24	0.25108	3982.79	0.76087	RS17541562	Hypertension	0.007454	Trend
NR3C2	4306	nuclear receptor subfamily 3, group C, member 2	Receptor for both mineralcorticoids (MS) such as aldosterone and glucocorticoid (GS) such as cortisone or cortisol. The effect of MC is to increase ion and water transport and thus raise extracellular fluid volume and blood pressure and lower potassium levels.	Pseudohypoaldosteronism type I, autosomal dominant, 177735 (3);Hypertension, early-onset, autosomal dominant, with exacerbation in pregnancy,	4q.31.1	149347525	149731128	383603	91	0.237224	4215.42	0.738562	RS17024456	Hypertension	0.002751	Trend
														Hypertension	0.00664	Logistic regression (additive model)
PRKCE	5581	protein kinase C, epsilon	This is calcium-independent, phospholipid-dependent, serine- and threonine-specific enzyme	Inflammation; tumors;	2p21	45780694	46336779	556085	161	0.289524	3453.94	0.574352	RS10490341	Hypertension	0.002719	Trend
														Hypertension	0.009146	Logistic regression (additive model)
													RS10490342	Hypertension	0.006146	Trend
													RS1522987	Hypertension	0.006704	Trend
													RS17034571	Hypertension	0.007732	Trend
													RS17034573	Hypertension	0.006274	Trend
													RS3820732	Hypertension	0.00754	Trend
PRKCQ	5588	protein kinase C, theta	Calcium-independent, phospholipid-dependent, serine- and threonine-specific enzyme. Essential for T-cell receptor (TCR)-mediated T-cell activation, but is dispensable during TCR-dependent thymocyte development. Links the TCR signaling complex to the activation of NF-kappa-B in mature T lymphocytes. Required for interleukin-2 (IL2) production Function: PKC is activated by diacylglycerol which in t…	Gastrointestinal stromal tumor; leukemia: inflammation	10p15	6499111	6672244	173133	72	0.415865	2404.62	0.702381	RS10906888	SBP	0.009319	Linear regression (additive model)
													RS4750491	Hypertension	0.009234	Logistic regression (additive model)
PTGER3	5733	prostaglandin E receptor 3, subtype EP3	Receptor for prostaglandin E2 (PGE2); the EP3 receptor may be involved in inhibition of gastric acid secretion, modulation of neurotransmitter release in central and peripheral neurons, inhibition of sodium and water reabsorption in kidney tubulus and contraction in uterine smooth muscle. the activity of this receptor can couple to both the inhibition of adenylate cyclase mediated by G-l proteins…	Atherosclerotic plaque; adenocarcinoma lung; tumors	1p31.2	71020057	71235512	215455	55	0.255274	3917.36	0.661111	RS11209733	Hypertension	0.002415	Trend
													RS12130153	Hypertension	0.00313	Trend
													RS2268062	Hypertension	0.0008096	Trend
														Hypertension	0.007207	Logistic regression (additive model)
													RS2744901	Hypertension	0.007366	Trend
													RS2817867	Hypertension	0.002573	Trend
														Hypertension	0.00634	Logistic regression (additive model)
													RS3765894	Hypertension	0.001794	Trend
													RS578096	DBP	0.007348	Linear regression (additive model)
PTGS2	5743	prostaglandin-endoperoxide synthase 2 precursor	May have a role as a major mediator of inflammation and/or a role for prostanoid signaling in activity-dependent plasticity.	Likely to play a role in inflamatory diseases such as rheumatoid arthritis.	1q25.2-q25.3	183362627	183391213	28586	6	0.209893	4764.33	0.5	RS689466	Hypertension	0.00429	Logistic regression (additive model)
														Hypertension	0.006459	Trend
SCN5A	6331	voltage-gated sodium channel type V alpha	This protein mediates the voltage-dependent sodium ion permeability of excitable membranes. Assuming opened or closed conformations in response to the voltage difference across the membrane, the protein forms a sodium-selective channel through which Na(+) ions may pass in accordance with their electrochemical gradient. It is a tetrodotoxin-resistant Na(+) channel isoform. This channel is responsi…	Heart block type I (PFHBI); death sudden cardiac; heart diseases; coronary artery disease; heart failure; ischemia	3p21	38554558	38676167	121609	24	0.197354	5067.04	0.433333	RS6795580	DBP	0.001232	Linear regression (additive model)
													RS9832895	DBP	0.00178	Linear regression (additive model)
SLC2A1	6513	solute carrier family 2	Facilitative glucose transporter. This isoform may be responsible for constitutive or basal glucose uptake. Has a very broad substrate specificity; can transport a wide range of aldoses including both pentoses and hexoses	Autosomal dominant GLUT1 deficiency syndrome; stroke; renal disease; breast cancer	1p35-p31.3	43050612	43103594	52982	12	0.226492	4415.17	0.772727	RS1105297	DBP	0.0008021	Linear regression (additive model)
													RS12718444	DBP	0.009134	Linear regression (additive model)
													RS17387886	DBP	0.009517	Linear regression (additive model)
													RS3738514	DBP	0.004685	Linear regression (additive model)
													RS710218	DBP	0.004075	Linear regression (additive model)
SLC4A2	6522	solute carrier family 4, anion exchanger, member	Plasma membrane anion exchange protein of wide distribution	biliary cirrhosis primar; liver diseases; epilepsy	7q35-q36	150184387	150221257	36870	8	0.216979	4608.75	0.6	RS2303934	Hypertension	0.0005656	Trend
														Hypertension	0.001379	Logistic regression (additive model)
SLC4A4	8671	solute carrier family 4, sodium bicarbonate	Electrogenic sodium/bicarbonate cotransporter with a Na(+):HCO3(-) stoichiometry varying from 1:2 to 1:3. May regulate bicarbonate influx/efflux at the basolateral membrane of cells and regulate intracellular pH	Renal tubular acidosis, proximal, with ocular abnormalities;	4q21	72559852	72812834	252982	28	0.11068	9035.07	0.763636	RS4456933	SBP	0.003993	Linear regression (additive model)
SLC8A1	6546	solute carrier family 8	Rapidly transporting Ca2+ during excitation-contraction coupling. Ca(2+) is extruded from the cell during relaxation SO as to prevent overloading of intracellular stores.	Heart failure; arrhythmia; ischemia; cardiomyopathy; essential hypertension; hypertension arterial; cardiovascular diseases	2p23-p22	40240937	40579095	338158	123	0.363735	2749.25	0.659735	RS366578	Hypertension	0.001509	Trend
														Hypertension	0.001574	Logistic regression (additive model)
														SBP	0.003122	Linear regression (additive model)
													RS379410	Hypertension	0.005418	Logistic regression (additive model)
														Hypertension	0.006091	Trend
														SBP	0.009835	Linear regression (additive model)
													RS394112	Hypertension	0.0008429	Trend
														Hypertension	0.0009002	Logistic regression (additive model)
														SBP	0.001482	Linear regression (additive model)
														DBP	0.004009	Linear regression (additive model)
													RS399061	Hypertension	0.009809	Logistic regression (additive model)
													RS401815	Hypertension	0.001954	Logistic regression (additive model)
														Hypertension	0.002037	Trend
														SBP	0.003017	Linear regression (additive model)
														DBP	0.004156	Linear regression (additive model)
													RS405884	SBP	0.0002274	Linear regression (additive model)
														Hypertension	0.0003131	Logistic regression (additive model)
														Hypertension	0.00039	Trend
													RS406222	Hypertension	0.0006617	Trend
														Hypertension	0.001221	Logistic regression (additive model)
														SBP	0.001476	Linear regression (additive model)
														DBP	0.002056	Linear regression (additive model)
													RS407388	Hypertension	0.001081	Trend
														Hypertension	0.001308	Logistic regression (additive model)
														SBP	0.001939	Linear regression (additive model)
														DBP	0.00364	Linear regression (additive model)
													RS415695	Hypertension	0.0009598	Logistic regression (additive model)
														Hypertension	0.00166	Trend
														SBP	0.001857	Linear regression (additive model)
													RS430314	Hypertension	0.009103	Logistic regression (additive model)
													RS434082	Hypertension	0.002846	Trend
														Hypertension	0.002971	Logistic regression (additive model)
														SBP	0.004101	Linear regression (additive model)
														DBP	0.005987	Linear regression (additive model)
													RS6544318	DBP	0.006977	Linear regression (additive model)
TBXAS1	6916	thromboxane A synthase 1	Thromboxane synthase,cytochrome p450 superfamily	Thromboxane synthase deficiency; cardiovascular diseases	7q34-q35	138972136	139183186	211050	33	0.156361	6395.45	0.566434	RS8192856	Hypertension	0.006054	Trend
TRH	7200	thyrotropin-releasing hormone	Functions as a regulator of the biosynthesis of TSH in the anterior pituitary gland and as a neurotransmitter/ neuromodulator in the central and peripheral nervous systems.	Stroke; acromegaly; hypothyroidism; adenoma	3q13.3-q21	131166261	131189478	23217	5	0.215359	4643.4	0.333333	RS2670899	Hypertension	0.00618	Logistic regression (additive model)
