# Supplementary material for: Targeting 160 Candidate Genes for Blood Pressure Regulation with a Genome-Wide Genotyping Array
Source: PLoS One. 2009 Jun 29;4(6):e6034. doi: 10.1371/journal.pone.0006034 (PMC2699027; doi:10.1371/journal.pone.0006034)
Supplement: Table S4 — Association results with SNPs entering replication in KORA S4. Results of regression analyses with age and sex as covariates. (0.01 MB XLS) [file pone.0006034.s004.xls]

## Sheet: Sheet1
Supporting Information, Table S4. Association results with SNPs entering replication in KORA S4. Results of regression analyses with age and sex as covariates.
						GWA		Replication 1		Replication 2		Replication 3
						KORA S3/F3		KORA S4		HYPEST		BRIGHT
SNP ID	Chr	Gene	Position (NCBI Build 35)	Risk Allele	Phenotype	Effect*	P value	Effect*	P value	Effect*	P value	Effect*	P value
rs1105297	1	SLC2A1	43080689	T	HYP	0.8749	0.2299	0.9786	0.8024
					SBP	-0.4934	0.5504	0.8834	0.2016
					DBP	-1.666	0.0008021	0.3772	0.367
rs10889553	1	LEPR	65618286	T	HYP	2.164	0.000414	1.268	0.1339	1.196	0.2653	0.8764	0.3277
					SBP	6.611	4.5e-05	1.665	0.08789	0.06323	0.9617
					DBP	2.895	0.003163	1.388	0.2179	0.7277	0.38
rs3765894	1	PTGER3	71192819	C	HYP	0.7744	0.01348	1.005	0.9536
					SBP	-1.159	0.1178	0.429	0.5265
					DBP	-0.6326	0.1547	0.499	0.2205
rs405884	2	SLC8A1	40394368	G	HYP	0.4923	0.000313	0.9544	0.7369
					SBP	-4.823	0.000227	-0.2108	0.8496
					DBP	-1.754	0.0249	-0.203	0.7616
rs2303934	7	SLC4A2	150205188	T	HYP	2.598	0.00138	0.8537	0.4628
					SBP	2.598	0.236	-2.912	0.08527
					DBP	1.319	0.364	-1.414	0.1642
rs10954174	7	LEP	127490487	T	HYP	9.47x109	0.999	1.587	0.6918
					SBP	23.63	0.0448	-8.242	0.3959
					DBP	28.6	5.2e-05	-11.32	0.05267
rs11195419	10	ADRA2A	112829358	A	HYP	1.497	0.01522	1.256	0.09463	0.9918	0.9554	1.094	0.2677
					SBP	2.566	0.0398	0.4722	0.6636	0.5178	0.6544
					DBP	2.56	0.000656	0.2056	0.7538	0.3303	0.6495
* Effect for HYP is given by odds ratio and for SBP and DBP by beta.
