# Supplementary material for: Targeting 160 Candidate Genes for Blood Pressure Regulation with a Genome-Wide Genotyping Array
Source: PLoS One. 2009 Jun 29;4(6):e6034. doi: 10.1371/journal.pone.0006034 (PMC2699027; doi:10.1371/journal.pone.0006034)
Supplement: Table S7 — Association results with SNPs entering replication performed in study samples stratified according to alcohol consumption habits of the participants. Results of regression analyses with age and sex as covariates. Meta analysis over indicated populations was performed using inverse variance method with a fixed effect model. (0.02 MB XLS) [file pone.0006034.s007.xls]

## Sheet: Sheet1
Supporitng Information, Table S7. Association results with SNPs entering replication performed in study samples stratified according to alcohol consumption habits of the participants. Results of regression analyses with age and sex as covariates. Meta analysis over indicated populations was performed using inverse variance method with a fixed effect model.
			Alcohol consumption ≥ 20 g/day									Alcohol consumption < 20 g/day
			KORA S3			Replication samples			KORA S3 and replication			KORA S3			Replication samples			KORA S3 and replication
SNP	Phenotype	Replication cohorts	Effect (Beta)	95% CI	P value	Effect (Beta)	95% CI	P value	Effect (Beta)	95% CI	P value	Effect (Beta)	95% CI	P value	Effect (Beta)	95% CI	P value	Effect (Beta)	95% CI	P value
rs10889553	DBP	KORA S4, HYPEST	4.181	0.80; 7.56	0.0159	1.64158	-0.25; 3.54	0.0893593	2.24814	0.6; 3.9	0.00766119	2.078	-0.23; 4.39	0.0784	0.361417	-1.24; 1.97	0.659068	0.920296	-0.4; 2.24	0.171311
	HYP	KORA S4, HYPEST	1.16845	0.41; 1.92	0.002433	0.346764	-0.03; 0.72	0.0705317	0.509796	0.17; 0.85	0.00298169	0.526502	-0.01; 1.06	0.05282	0.242335	-0.08; 0.56	0.13737	0.317539	0.04; 0.59	0.0231989
	SBP	KORA S4, HYPEST	8.914	3.66; 14.17	0.0009807	1.62274	-1.5; 4.74	0.308327	3.5261	0.84; 6.21	0.01002	5.075	1.17; 8.98	0.0111	-0.251681	-2.94; 2.44	0.854649	1.46421	-0.75; 3.68	0.195516
rs10954174	DBP	KORA S4	NA	NA; NA	NA	NA	NA; NA	NA	NA	NA; NA	NA	29.52	16.21; 42.84	1.604e-05	-11.84	-23.05; -0.63	0.0384928	5.31979	-3.26; 13.9	0.224124
	HYP	KORA S4	NA	NA; NA	NA	NA	NA; NA	NA	NA	NA; NA	NA	23.3458	0; inf	0.9989	0.500775	-1.79; 2.79	0.668108	0.500775	-1.79; 2.79	0.668108
	SBP	KORA S4	NA	NA; NA	NA	NA	NA; NA	NA	NA	NA; NA	NA	24.96	2.10; 47.83	0.03273	-9.33	-28.33; 9.67	0.335923	4.67377	-9.94; 19.29	0.530858
rs1105297	DBP	KORA S4	-3.136	-4.87; -1.41	0.0004328	0.7003	-0.53; 1.93	0.263196	-0.583983	-1.58; 0.42	0.252641	-0.9145	-2.09; 0.26	0.1271	-0.0719	-1.01; 0.86	0.880161	-0.39906	-1.13; 0.33	0.284677
	HYP	KORA S4	-0.322412	-0.69; 0.05	0.08641	0.256191	-0.01; 0.52	0.0557091	0.0615988	-0.15; 0.28	0.572285	-0.0257281	-0.3; 0.25	0.8528	-0.219276	-0.44; 0.01	0.0565532	-0.140426	-0.31; 0.03	0.112687
	SBP	KORA S4	-2.234	-4.99; 0.52	0.1128	1.78	-0.31; 3.87	0.0949602	0.313513	-1.35; 1.98	0.711999	0.5013	-1.49; 2.49	0.622	0.5736	-1; 2.15	0.475468	0.545768	-0.69; 1.78	0.386611
rs11195419	DBP	KORA S4, HYPEST	3.816	1.27; 6.36	0.003494	0.96418	-0.58; 2.51	0.222301	1.73594	0.41; 3.06	0.0100865	2.152	0.45; 3.85	0.01338	0.388783	-0.85; 1.63	0.539384	1.00162	0; 2	0.0502826
	HYP	KORA S4, HYPEST	0.597187	0.09; 1.11	0.02229	0.128665	-0.22; 0.48	0.469516	0.27697	-0.01; 0.57	0.059663	0.336472	-0.07; 0.74	0.1036	0.131977	-0.13; 0.39	0.32288	0.192215	-0.03; 0.41	0.0864906
	SBP	KORA S4, HYPEST	5.92	1.93; 9.91	0.003872	1.51302	-1.03; 4.05	0.243147	2.78512	0.64; 4.93	0.0108544	1.221	-1.68; 4.12	0.409	0.775429	-1.31; 2.86	0.465921	0.927427	-0.76; 2.62	0.282667
rs2303934	DBP	KORA S4	1.545	-3.78; 6.87	0.5702	-2.723	-5.85; 0.41	0.088181	-1.62769	-4.33; 1.07	0.237155	1.117	-2.06; 4.30	0.4913	-1.248	-3.52; 1.02	0.280743	-0.450449	-2.3; 1.4	0.632491
	HYP	KORA S4	0.777948	-0.17; 1.73	0.1097	-0.300835	-1.05; 0.45	0.431095	0.111054	-0.48; 0.7	0.711639	0.9647	0.25; 1.67	0.007558	-0.0982746	-0.61; 0.41	0.707271	0.267641	-0.15; 0.68	0.206618
	SBP	KORA S4	-0.1417	-8.47; 8.19	0.9734	-4.719	-10.08; 0.64	0.084567	-3.37828	-7.89; 1.13	0.141998	4.426	-0.97; 9.83	0.1086	-2.322	-6.16; 1.52	0.236139	-0.0543332	-3.18; 3.08	0.972861
rs3765894	DBP	KORA S4	-0.3419	-1.85; 1.16	0.6565	0.2255	-1.02; 1.47	0.721787	-0.00415801	-0.96; 0.95	0.293143	-0.7952	-1.86; 0.27	0.1453	0.3208	-0.56; 1.21	0.477284	-0.132986	-0.81; 0.55	0.702127
	HYP	KORA S4	-0.271415	-0.6; 0.06	0.1083	-0.00682323	-0.28; 0.26	0.960365	-0.112026	-0.32; 0.10	0.631397	-0.240544	-0.49; 0.01	0.06157	0.0148886	-0.19; 0.22	0.888088	-0.0882148	-0.25; 0.07	0.280277
	SBP	KORA S4	-1.037	-3.41; 1.34	0.393	0.1295	-1.99; 2.25	0.904732	-0.387382	-1.97; 1.20	0.968621	-1.106	-2.92; 0.71	0.233	0.01733	-1.48; 1.52	0.981924	-0.437922	-1.59; 0.72	0.457851
rs405884	DBP	KORA S4	-1.088	-4.00; 1.82	0.4637	1.401	-0.52; 3.32	0.153337	0.643169	-0.96; 2.25	0.413485	-2.019	-3.81; -0.23	0.02755	-0.5338	-2.01; 0.94	0.478622	-1.13474	-2.27; 0.00	0.050941
	HYP	KORA S4	-0.468724	-1.11; 0.17	0.1471	-0.00170145	-0.43; 0.43	0.993781	-0.147951	-0.50; 0.21	0.59047	-0.825308	-1.31; -0.34	0.0007983	-0.0737542	-0.43; 0.28	0.682493	-0.336252	-0.62; -0.05	0.0207827
	SBP	KORA S4	-2.867	-7.42; 1.68	0.218	2.598	-0.68; 5.88	0.120447	0.730478	-1.93; 3.40	0.142855	-5.579	-8.65; -2.51	0.0004008	-1.035	-3.53; 1.46	0.416927	-2.84362	-4.78; -0.90	0.00404595
NA - not applicable due to low allele frequency
